# Supplementary material for: Microbiological Safety of Selected Albanian Foods in Relation to EU Criteria: Evidence from Artisanal Dairy and Meat Supply Chains
Source: Foods. 2026 Jul 1;15(13):2335. doi: 10.3390/foods15132335 (PMC13361519; doi:10.3390/foods15132335)
Supplement: Supplementary file 1 [file foods-15-02335-s001.zip]

Archive with 1 entries (1 files):
- foods-4377313-supplementary.pdf
